# Supplementary material for: Drivers of Dyadic Cofeeding Tolerance in Pan: A Composite Measure Approach
Source: Biology (Basel). 2022 May 6;11(5):713. doi: 10.3390/biology11050713 (PMC9138277; doi:10.3390/biology11050713)
Supplement: Supplementary file 1 [file biology-11-00713-s001.zip]

Archive with 1 entries (1 files):
- biology-1674787-supplementary.pdf
